# Supplementary material for: New and interesting Orthoptera from the Arabian Peninsula and Socotra
Source: Zookeys. 2017 Jun 8;(679):37–46. doi: 10.3897/zookeys.679.11967 (PMC5523394; doi:10.3897/zookeys.679.11967)
Supplement: XML Treatment for Phaneroptila insularis [file zookeys.679.11967-treatment1.xml]

<!DOCTYPE tp:taxon-treatment
  PUBLIC "-//TaxonX//DTD Taxonomic Treatment Publishing DTD v0 20100105//EN" "tax-treatment-NSO.dtd">
<tp:taxon-treatment xmlns:tp="http://www.plazi.org/taxpub"><tp:treatment-meta><kwd-group><label>Taxon classification</label><kwd><named-content xmlns:xlink="http://www.w3.org/1999/xlink" content-type="kingdom">Animalia</named-content></kwd><kwd><named-content xmlns:xlink="http://www.w3.org/1999/xlink" content-type="order">Orthoptera</named-content></kwd><kwd><named-content xmlns:xlink="http://www.w3.org/1999/xlink" content-type="family">Tettigoniidae</named-content></kwd></kwd-group><mixed-citation publication-type="journal"><person-group><name><surname>Massa</surname><given-names>Bruno</given-names></name></person-group><article-title>New and interesting <tp:taxon-name><tp:taxon-name-part taxon-name-part-type="order">Orthoptera</tp:taxon-name-part></tp:taxon-name> from the Arabian Peninsula and Socotra</article-title><source>Zookeys</source><day>8</day><month>6</month><year>2017</year><volume>2017</volume><issue>679</issue><fpage>37</fpage><lpage>46</lpage><pub-id pub-id-type="doi">10.3897/zookeys.679.11967</pub-id></mixed-citation></tp:treatment-meta><tp:nomenclature><tp:taxon-name>
              <tp:taxon-name-part taxon-name-part-type="genus" reg="Phaneroptila">Phaneroptila</tp:taxon-name-part>
              <tp:taxon-name-part taxon-name-part-type="species" reg="insularis">insularis</tp:taxon-name-part>
            </tp:taxon-name><tp:taxon-authority>Uvarov, 1957</tp:taxon-authority><xref ref-type="fig" rid="F1">Figs 1–3</xref></tp:nomenclature><tp:treatment-sec sec-type="material" id="SECID0EOEAC"><title>Material examined.</title><p>Yemen, Socotra, Wadi Ayhaft 23.I.2014, <named-content xmlns:xlink="http://www.w3.org/1999/xlink" content-type="dwc:verbatimCoordinates" xlink:type="simple"><named-content content-type="geo-json" specific-use="{&#34;type&#34;:&#34;Point&#34;,&#34;coordinates&#34;:[53.988333,12.393056]}" id="NCID0EXEAC" xlink:type="simple">12°23'35"N, 53°59'18"E</named-content></named-content>, A. Carapezza (2♂) (<abbrev xmlns:xlink="http://www.w3.org/1999/xlink" content-type="institution" xlink:title="Collection Bruno Massa, University of Palermo" id="ABBRID0E3EAC" xlink:type="simple">BMPC</abbrev>).</p></tp:treatment-sec><tp:treatment-sec sec-type="remarks" id="SECID0EBFAC"><title>Remarks.</title><p>Only one species, endemic to Socotra, is known from this genus. A previous record from this taxon is that of a male holotype, collected on 15 March 1953 along the northern slopes of the Hagghier, at Hijama (Hadiboh Plain) (<xref ref-type="bibr" rid="B14">Uvarov and Popov 1957</xref>, <xref ref-type="bibr" rid="B8">Popov 1981a</xref>), ca. 15 km away from Wadi Ayhaft. It appears to be a very rare species, where the female still remains unknown. <italic><tp:taxon-name><tp:taxon-name-part taxon-name-part-type="genus" reg="Phaneroptila">Phaneroptila</tp:taxon-name-part> <tp:taxon-name-part taxon-name-part-type="species" reg="insularis">insularis</tp:taxon-name-part></tp:taxon-name></italic> is characterized by the 2<sup>nd</sup> pair of wings as long as the tegmina (Fig. <xref ref-type="fig" rid="F1">1</xref>). The stridulatory file, previously undescribed, is 0.6 mm long and consists of approximately 80 evenly spaced teeth (Fig. <xref ref-type="fig" rid="F1">2</xref>); the subgenital plate of the male is narrow and long, and apically concave. Cerci are robust and incurved (Fig. <xref ref-type="fig" rid="F1">3</xref>).</p><fig id="F1" position="float" orientation="portrait"><label>Figures 1–3.</label><caption><p>
          <italic><tp:taxon-name><tp:taxon-name-part taxon-name-part-type="genus" reg="Phaneroptila">Phaneroptila</tp:taxon-name-part> <tp:taxon-name-part taxon-name-part-type="species" reg="insularis">insularis</tp:taxon-name-part></tp:taxon-name></italic> Uvarov, 1957 <bold>1</bold> habitus of male <bold>2</bold> stridulatory file below the left tegmen <bold>3</bold> subgenital plate and cerci of male.</p></caption><graphic xmlns:xlink="http://www.w3.org/1999/xlink" xlink:href="zookeys-679-037-g001.jpg" position="float" orientation="portrait" xlink:type="simple" id="oo_139500.jpg"/></fig></tp:treatment-sec><ref-list><ref id="B14"><mixed-citation xmlns:xlink="http://www.w3.org/1999/xlink" xlink:type="simple">
          <person-group><name name-style="western"><surname>Uvarov</surname><given-names>BP</given-names></name><name name-style="western"><surname>Popov</surname><given-names>GB</given-names></name></person-group> (<year>1957</year>) <article-title>The Saltatorial <tp:taxon-name><tp:taxon-name-part taxon-name-part-type="order">Orthoptera</tp:taxon-name-part></tp:taxon-name> of Socotra.</article-title> <source>Journal of Linnean Society London, Zoology</source> <volume>43</volume>: <fpage>359</fpage>–<lpage>389</lpage>. <ext-link xlink:type="simple" ext-link-type="doi" xlink:href="10.1111/j.1096-3642.1957.tb01558.x">https://doi.org/10.1111/j.1096-3642.1957.tb01558.x</ext-link></mixed-citation></ref><ref id="B8"><mixed-citation xmlns:xlink="http://www.w3.org/1999/xlink" xlink:type="simple">
          <person-group><name name-style="western"><surname>Popov</surname><given-names>GB</given-names></name></person-group> (<year>1981a</year>) <article-title>Insects of Saudi Arabia. <tp:taxon-name><tp:taxon-name-part taxon-name-part-type="order">Orthoptera</tp:taxon-name-part></tp:taxon-name>: Fam. <tp:taxon-name><tp:taxon-name-part taxon-name-part-type="family">Tettigoniidae</tp:taxon-name-part></tp:taxon-name> (Bush Crickets).</article-title> <source>In: Wittmer W, Büttiker W (Eds) Fauna of Saudi Arabia</source> <volume>3</volume>: <fpage>114</fpage>–<lpage>148</lpage>.</mixed-citation></ref></ref-list></tp:taxon-treatment>
