# Supplementary material for: New and interesting Orthoptera from the Arabian Peninsula and Socotra
Source: Zookeys. 2017 Jun 8;(679):37–46. doi: 10.3897/zookeys.679.11967 (PMC5523394; doi:10.3897/zookeys.679.11967)
Supplement: XML Treatment for Cataloipus thomasi [file zookeys.679.11967-treatment2.xml]

<!DOCTYPE tp:taxon-treatment
  PUBLIC "-//TaxonX//DTD Taxonomic Treatment Publishing DTD v0 20100105//EN" "tax-treatment-NSO.dtd">
<tp:taxon-treatment xmlns:tp="http://www.plazi.org/taxpub"><tp:treatment-meta><kwd-group><label>Taxon classification</label><kwd><named-content xmlns:xlink="http://www.w3.org/1999/xlink" content-type="kingdom">Animalia</named-content></kwd><kwd><named-content xmlns:xlink="http://www.w3.org/1999/xlink" content-type="order">Orthoptera</named-content></kwd><kwd><named-content xmlns:xlink="http://www.w3.org/1999/xlink" content-type="family">Acrididae</named-content></kwd></kwd-group><mixed-citation publication-type="journal"><person-group><name><surname>Massa</surname><given-names>Bruno</given-names></name></person-group><article-title>New and interesting <tp:taxon-name><tp:taxon-name-part taxon-name-part-type="order">Orthoptera</tp:taxon-name-part></tp:taxon-name> from the Arabian Peninsula and Socotra</article-title><source>Zookeys</source><day>8</day><month>6</month><year>2017</year><volume>2017</volume><issue>679</issue><fpage>37</fpage><lpage>46</lpage><pub-id pub-id-type="doi">10.3897/zookeys.679.11967</pub-id></mixed-citation></tp:treatment-meta><tp:nomenclature><tp:taxon-name>
              <tp:taxon-name-part taxon-name-part-type="genus" reg="Cataloipus">Cataloipus</tp:taxon-name-part>
              <tp:taxon-name-part taxon-name-part-type="species" reg="thomasi">thomasi</tp:taxon-name-part>
            </tp:taxon-name><tp:taxon-authority>Uvarov, 1933</tp:taxon-authority><xref ref-type="fig" rid="F2">Fig. 4</xref><!--PageBreak--></tp:nomenclature><tp:treatment-sec sec-type="material" id="SECID0EAJAC"><title>Material examined.</title><p>Oman, Dhofar, Wadi Ayun (680 m) 18.XI.2016, A. Carapezza (1♂); Oman, Dhofar, Jebel Qamar (650 m) 14.XI.2016, A. Carapezza (1♂) (<abbrev xmlns:xlink="http://www.w3.org/1999/xlink" content-type="institution" xlink:title="Collection Bruno Massa, University of Palermo" id="ABBRID0EGJAC" xlink:type="simple">BMPC</abbrev>).</p></tp:treatment-sec><tp:treatment-sec sec-type="remarks" id="SECID0ELJAC"><title>Remarks.</title><p>This species is considered to be an endemic taxon to the southern Arabian Peninsula, known only from Dhofar region. According to <xref ref-type="bibr" rid="B7">Popov (1980)</xref> it is related to <italic><tp:taxon-name><tp:taxon-name-part taxon-name-part-type="genus" reg="Cataloipus">C.</tp:taxon-name-part> <tp:taxon-name-part taxon-name-part-type="species" reg="oberthuri">oberthuri</tp:taxon-name-part></tp:taxon-name></italic> (Bolívar, 1890) from central-east Africa.</p><!--PageBreak--><fig id="F2" position="float" orientation="portrait"><label>Figures 4–6.</label><caption><p>
          <italic><tp:taxon-name><tp:taxon-name-part taxon-name-part-type="genus" reg="Cataloipus">Cataloipus</tp:taxon-name-part> <tp:taxon-name-part taxon-name-part-type="species" reg="thomasi">thomasi</tp:taxon-name-part></tp:taxon-name></italic> Uvarov, 1933: <bold>4</bold> habitus of male <bold>5</bold> <italic><tp:taxon-name><tp:taxon-name-part taxon-name-part-type="genus" reg="Heteracris">Heteracris</tp:taxon-name-part> <tp:taxon-name-part taxon-name-part-type="species" reg="hemiptera">hemiptera</tp:taxon-name-part></tp:taxon-name></italic> (Uvarov, 1935) ssp.: habitus of female <bold>6</bold> detail of the hind femur of the same.</p></caption><graphic xmlns:xlink="http://www.w3.org/1999/xlink" xlink:href="zookeys-679-037-g002.jpg" position="float" orientation="portrait" xlink:type="simple" id="oo_139501.jpg"/></fig></tp:treatment-sec><ref-list><ref id="B7"><mixed-citation xmlns:xlink="http://www.w3.org/1999/xlink" xlink:type="simple">
          <person-group><name name-style="western"><surname>Popov</surname><given-names>GB</given-names></name></person-group> (<year>1980</year>) <article-title><tp:taxon-name><tp:taxon-name-part taxon-name-part-type="superfamily">Acridoidea</tp:taxon-name-part></tp:taxon-name> of Eastern Arabia.</article-title> <source>Journal of Oman Studies, Special Report</source> <volume>2</volume>: <fpage>113</fpage>–<lpage>148</lpage>.</mixed-citation></ref></ref-list></tp:taxon-treatment>
