# Supplementary material for: New and interesting Orthoptera from the Arabian Peninsula and Socotra
Source: Zookeys. 2017 Jun 8;(679):37–46. doi: 10.3897/zookeys.679.11967 (PMC5523394; doi:10.3897/zookeys.679.11967)
Supplement: XML Treatment for Heteracris hemiptera [file zookeys.679.11967-treatment3.xml]

<!DOCTYPE tp:taxon-treatment
  PUBLIC "-//TaxonX//DTD Taxonomic Treatment Publishing DTD v0 20100105//EN" "tax-treatment-NSO.dtd">
<tp:taxon-treatment xmlns:tp="http://www.plazi.org/taxpub"><tp:treatment-meta><kwd-group><label>Taxon classification</label><kwd><named-content xmlns:xlink="http://www.w3.org/1999/xlink" content-type="kingdom">Animalia</named-content></kwd><kwd><named-content xmlns:xlink="http://www.w3.org/1999/xlink" content-type="order">Orthoptera</named-content></kwd><kwd><named-content xmlns:xlink="http://www.w3.org/1999/xlink" content-type="family">Acrididae</named-content></kwd></kwd-group><mixed-citation publication-type="journal"><person-group><name><surname>Massa</surname><given-names>Bruno</given-names></name></person-group><article-title>New and interesting <tp:taxon-name><tp:taxon-name-part taxon-name-part-type="order">Orthoptera</tp:taxon-name-part></tp:taxon-name> from the Arabian Peninsula and Socotra</article-title><source>Zookeys</source><day>8</day><month>6</month><year>2017</year><volume>2017</volume><issue>679</issue><fpage>37</fpage><lpage>46</lpage><pub-id pub-id-type="doi">10.3897/zookeys.679.11967</pub-id></mixed-citation></tp:treatment-meta><tp:nomenclature><tp:taxon-name>
              <tp:taxon-name-part taxon-name-part-type="genus" reg="Heteracris">Heteracris</tp:taxon-name-part>
              <tp:taxon-name-part taxon-name-part-type="species" reg="hemiptera">hemiptera</tp:taxon-name-part>
            </tp:taxon-name><tp:taxon-authority>(Uvarov, 1935)</tp:taxon-authority><xref ref-type="fig" rid="F2">Figs 5–6</xref></tp:nomenclature><tp:treatment-sec sec-type="material" id="SECID0E3MAC"><title>Material examined.</title><p>Oman, Dhofar, Wadi Mugshail (light trap) 18.XI.2016, A. Carapezza (1♀) (<abbrev xmlns:xlink="http://www.w3.org/1999/xlink" content-type="institution" xlink:title="Collection Bruno Massa, University of Palermo" id="ABBRID0ECNAC" xlink:type="simple">BMPC</abbrev>).</p></tp:treatment-sec><tp:treatment-sec sec-type="remarks" id="SECID0EHNAC"><title>Remarks.</title><p>
              <xref ref-type="bibr" rid="B9">Popov (1981b)</xref> proposed considering the genus <tp:taxon-name><tp:taxon-name-part taxon-name-part-type="genus" reg="Cyclopternacris">Cyclopternacris</tp:taxon-name-part></tp:taxon-name> Ramme, 1928 as a subgenus of <tp:taxon-name><tp:taxon-name-part taxon-name-part-type="genus" reg="Heteracris">Heteracris</tp:taxon-name-part></tp:taxon-name> Walker, 1870, but <xref ref-type="bibr" rid="B3">Grunshaw (1991)</xref>, on the basis of male genitalia, decided to synonymize the former. <italic><tp:taxon-name><tp:taxon-name-part taxon-name-part-type="genus" reg="Heteracris">Heteracris</tp:taxon-name-part> <tp:taxon-name-part taxon-name-part-type="species" reg="hemiptera">hemiptera</tp:taxon-name-part> <tp:taxon-name-part taxon-name-part-type="subspecies" reg="aja">aja</tp:taxon-name-part></tp:taxon-name></italic> was described by <xref ref-type="bibr" rid="B9">Popov (1981b)</xref> from a male collected from north-central Saudi Arabia (Shammar). It is different from the typical subspecies, described from Yemen, due to its smaller size, shorter antennae (scarcely longer than head and pronotum together), more rounded hind margin of pronotum, more slender hind femur, shorter and broader supra-anal plate and a more attenuate cercus. In addition, the dark transverse fasciae on the hind femora are well expressed on the upper and inner median areas, while the coloration of the lower sulcus is slate-blue instead of red (Figs <xref ref-type="fig" rid="F2">5–6</xref>). The female of this taxon was previously unknown. Measurements of the specimen collected from Dhofar lie within the range of females reported by <xref ref-type="bibr" rid="B9">Popov (1981b)</xref> for the subspecies <italic>hemiptera</italic>, the antennae are longer than the head and pronotum combined, the hind femur is not as slender as recorded by <xref ref-type="bibr" rid="B9">Popov (1981b)</xref> for the subspecies <italic>aja</italic>, and fasciae on hind femora are inappreciable. However, the typical subspecies has the base of the hind femur red, while in the specimen from Dhofar here discussed the color is blue, tibiae are red and hind tarsus is brown (not purple as in <italic>aja</italic> or red as in <italic><tp:taxon-name><tp:taxon-name-part taxon-name-part-type="species" reg="hemiptera">hemiptera</tp:taxon-name-part></tp:taxon-name></italic>). Taking into consideration the geographical position of Yemen, Shammar region, and Dhofar, it seems possible that the female from Dhofar belongs to an unknown taxon, but due to the lack of a male specimens, it is not being described as yet.</p><p>Measurements (in mm). Female. Body length: 30.3; length of pronotum: 7.0; height of pronotum: 6.0; length of tegmina: 16.2; length of hind femur: 18.9; height of hind femur: 4.6.</p></tp:treatment-sec><tp:treatment-sec><!--Section generated to contain objects referenced in tp:taxon-treatment.--><fig id="F2" position="float" orientation="portrait"><label>Figures 4–6.</label><caption><p>
          <italic><tp:taxon-name><tp:taxon-name-part taxon-name-part-type="genus" reg="Cataloipus">Cataloipus</tp:taxon-name-part> <tp:taxon-name-part taxon-name-part-type="species" reg="thomasi">thomasi</tp:taxon-name-part></tp:taxon-name></italic> Uvarov, 1933: <bold>4</bold> habitus of male <bold>5</bold> <italic><tp:taxon-name><tp:taxon-name-part taxon-name-part-type="genus" reg="Heteracris">Heteracris</tp:taxon-name-part> <tp:taxon-name-part taxon-name-part-type="species" reg="hemiptera">hemiptera</tp:taxon-name-part></tp:taxon-name></italic> (Uvarov, 1935) ssp.: habitus of female <bold>6</bold> detail of the hind femur of the same.</p></caption><graphic xmlns:xlink="http://www.w3.org/1999/xlink" xlink:href="zookeys-679-037-g002.jpg" position="float" orientation="portrait" xlink:type="simple" id="oo_139501.jpg"/></fig></tp:treatment-sec><ref-list><ref id="B9"><mixed-citation xmlns:xlink="http://www.w3.org/1999/xlink" xlink:type="simple">
          <person-group><name name-style="western"><surname>Popov</surname><given-names>GB</given-names></name></person-group> (<year>1981b</year>) <article-title>Insects of Saudi Arabia. <tp:taxon-name><tp:taxon-name-part taxon-name-part-type="order">Orthoptera</tp:taxon-name-part></tp:taxon-name>: Superfam. <tp:taxon-name><tp:taxon-name-part taxon-name-part-type="superfamily">Acridoidea</tp:taxon-name-part></tp:taxon-name>.</article-title> In: <person-group><name name-style="western"><surname>Wittmer</surname><given-names>W</given-names></name><name name-style="western"><surname>Büttiker</surname><given-names>W</given-names></name></person-group> (<role>Eds</role>) <issue-title>Fauna of Saudi Arabia.</issue-title> <source>Vol. 3</source>, <fpage>149</fpage>–<lpage>200</lpage>.</mixed-citation></ref><ref id="B3"><mixed-citation xmlns:xlink="http://www.w3.org/1999/xlink" xlink:type="simple">
          <person-group><name name-style="western"><surname>Grunshaw</surname><given-names>JP</given-names></name></person-group> (<year>1991</year>) <article-title>A revision of the grasshopper genus <italic><tp:taxon-name><tp:taxon-name-part taxon-name-part-type="genus">Heteracris</tp:taxon-name-part></tp:taxon-name></italic> (<tp:taxon-name><tp:taxon-name-part taxon-name-part-type="order">Orthoptera</tp:taxon-name-part></tp:taxon-name>: <tp:taxon-name><tp:taxon-name-part taxon-name-part-type="family">Acrididae</tp:taxon-name-part></tp:taxon-name>: <tp:taxon-name><tp:taxon-name-part taxon-name-part-type="subfamily">Eyprepocnemidinae</tp:taxon-name-part></tp:taxon-name>).</article-title> <source>Natural Resources Institute Bulletin</source> <volume>38</volume>: <fpage>1</fpage>–<lpage>106</lpage>.</mixed-citation></ref></ref-list></tp:taxon-treatment>
