# Supplementary material for: New and interesting Orthoptera from the Arabian Peninsula and Socotra
Source: Zookeys. 2017 Jun 8;(679):37–46. doi: 10.3897/zookeys.679.11967 (PMC5523394; doi:10.3897/zookeys.679.11967)
Supplement: XML Treatment for Pycnodictya dentata [file zookeys.679.11967-treatment4.xml]

<!DOCTYPE tp:taxon-treatment
  PUBLIC "-//TaxonX//DTD Taxonomic Treatment Publishing DTD v0 20100105//EN" "tax-treatment-NSO.dtd">
<tp:taxon-treatment xmlns:tp="http://www.plazi.org/taxpub"><tp:treatment-meta><kwd-group><label>Taxon classification</label><kwd><named-content xmlns:xlink="http://www.w3.org/1999/xlink" content-type="kingdom">Animalia</named-content></kwd><kwd><named-content xmlns:xlink="http://www.w3.org/1999/xlink" content-type="order">Orthoptera</named-content></kwd><kwd><named-content xmlns:xlink="http://www.w3.org/1999/xlink" content-type="family">Acrididae</named-content></kwd></kwd-group><mixed-citation publication-type="journal"><person-group><name><surname>Massa</surname><given-names>Bruno</given-names></name></person-group><article-title>New and interesting <tp:taxon-name><tp:taxon-name-part taxon-name-part-type="order">Orthoptera</tp:taxon-name-part></tp:taxon-name> from the Arabian Peninsula and Socotra</article-title><source>Zookeys</source><day>8</day><month>6</month><year>2017</year><volume>2017</volume><issue>679</issue><fpage>37</fpage><lpage>46</lpage><pub-id pub-id-type="doi">10.3897/zookeys.679.11967</pub-id></mixed-citation></tp:treatment-meta><tp:nomenclature><tp:taxon-name>
              <tp:taxon-name-part taxon-name-part-type="genus" reg="Pycnodictya">Pycnodictya</tp:taxon-name-part>
              <tp:taxon-name-part taxon-name-part-type="species" reg="dentata">dentata</tp:taxon-name-part>
            </tp:taxon-name><tp:taxon-authority>Krauss, 1902</tp:taxon-authority></tp:nomenclature><tp:treatment-sec sec-type="material" id="SECID0E6AAE"><title>Material examined.</title><p>Oman, Dhofar, Jebel Qara, Jabal Darabab (1100 m) 16.XI.2016, A. Carapezza (1♀); Oman, Dhofar, Wadi Ayun (680 m) 18.XI.2016, A. Carapezza (1♀); Saudi Arabia, Wadi Jizan 11.VIII.1978, Filipponi (1♂) (<abbrev xmlns:xlink="http://www.w3.org/1999/xlink" content-type="institution" xlink:title="Collection Bruno Massa, University of Palermo" id="ABBRID0EFBAE" xlink:type="simple">BMPC</abbrev>).</p></tp:treatment-sec><tp:treatment-sec sec-type="remarks" id="SECID0EKBAE"><title>Remarks.</title><p>
              <italic><tp:taxon-name><tp:taxon-name-part taxon-name-part-type="genus" reg="Pycnodictya">Pycnodictya</tp:taxon-name-part> <tp:taxon-name-part taxon-name-part-type="species" reg="dentata">dentata</tp:taxon-name-part></tp:taxon-name></italic> can be separated from <italic><tp:taxon-name><tp:taxon-name-part taxon-name-part-type="genus" reg="Pycnodictya">P.</tp:taxon-name-part> <tp:taxon-name-part taxon-name-part-type="species" reg="galinieri">galinieri</tp:taxon-name-part></tp:taxon-name></italic> (Reiche &amp; Fairmaire, 1849) by its blue hind tibiae (purplish in <italic><tp:taxon-name><tp:taxon-name-part taxon-name-part-type="genus" reg="Pycnodictya">P.</tp:taxon-name-part> <tp:taxon-name-part taxon-name-part-type="species" reg="galinieri">galinieri</tp:taxon-name-part></tp:taxon-name></italic>) and sinuated posterior lower angle of the pronotal lobes (not sinuated in <italic><tp:taxon-name><tp:taxon-name-part taxon-name-part-type="genus" reg="Pycnodictya">P.</tp:taxon-name-part> <tp:taxon-name-part taxon-name-part-type="species" reg="galinieri">galinieri</tp:taxon-name-part></tp:taxon-name></italic>); the color of the hind wings may vary and is not diagnostic (<xref ref-type="bibr" rid="B7">Popov 1980</xref>, <xref ref-type="bibr" rid="B5">Ingrisch 1999</xref>, <xref ref-type="bibr" rid="B4">Haggag 2016</xref>). Specimens here listed as having reddish hind wings. The presence of this species in central-west Saudi Arabia is being recorded for the first time; it was previously reported from Oman and Yemen.</p></tp:treatment-sec><ref-list><ref id="B7"><mixed-citation xmlns:xlink="http://www.w3.org/1999/xlink" xlink:type="simple">
          <person-group><name name-style="western"><surname>Popov</surname><given-names>GB</given-names></name></person-group> (<year>1980</year>) <article-title><tp:taxon-name><tp:taxon-name-part taxon-name-part-type="superfamily">Acridoidea</tp:taxon-name-part></tp:taxon-name> of Eastern Arabia.</article-title> <source>Journal of Oman Studies, Special Report</source> <volume>2</volume>: <fpage>113</fpage>–<lpage>148</lpage>.</mixed-citation></ref><ref id="B5"><mixed-citation xmlns:xlink="http://www.w3.org/1999/xlink" xlink:type="simple">
          <person-group><name name-style="western"><surname>Ingrisch</surname><given-names>S</given-names></name></person-group> (<year>1999</year>) <article-title>Orthopteroid Insects of Yemen.</article-title> <source>Esperiana</source> <volume>7</volume>: <fpage>349</fpage>–<lpage>376</lpage>.</mixed-citation></ref><ref id="B4"><mixed-citation xmlns:xlink="http://www.w3.org/1999/xlink" xlink:type="simple">
          <person-group><name name-style="western"><surname>Haggag</surname><given-names>AA</given-names></name></person-group> (<year>2016</year>) <article-title>First record of the genus <italic><tp:taxon-name><tp:taxon-name-part taxon-name-part-type="genus">Pycnodictya</tp:taxon-name-part></tp:taxon-name></italic> with its subspecies <italic><tp:taxon-name><tp:taxon-name-part taxon-name-part-type="genus">P.</tp:taxon-name-part> <tp:taxon-name-part taxon-name-part-type="species">galinieri</tp:taxon-name-part> <tp:taxon-name-part taxon-name-part-type="subspecies">galinieri</tp:taxon-name-part></tp:taxon-name></italic> from Egypt (<tp:taxon-name><tp:taxon-name-part taxon-name-part-type="order">Orthoptera</tp:taxon-name-part></tp:taxon-name>, <tp:taxon-name><tp:taxon-name-part taxon-name-part-type="family">Acrididae</tp:taxon-name-part></tp:taxon-name>).</article-title> <source>ZooKeys</source> <volume>630</volume>: <fpage>105</fpage>–<lpage>114</lpage>. <ext-link xlink:type="simple" ext-link-type="doi" xlink:href="10.3897/zookeys.630.10162">https://doi.org/10.3897/zookeys.630.10162</ext-link></mixed-citation></ref></ref-list></tp:taxon-treatment>
