# Supplementary material for: New and interesting Orthoptera from the Arabian Peninsula and Socotra
Source: Zookeys. 2017 Jun 8;(679):37–46. doi: 10.3897/zookeys.679.11967 (PMC5523394; doi:10.3897/zookeys.679.11967)
Supplement: XML Treatment for Sphodromerus carapezzanus [file zookeys.679.11967-treatment5.xml]

<!DOCTYPE tp:taxon-treatment
  PUBLIC "-//TaxonX//DTD Taxonomic Treatment Publishing DTD v0 20100105//EN" "tax-treatment-NSO.dtd">
<tp:taxon-treatment xmlns:tp="http://www.plazi.org/taxpub"><tp:treatment-meta><kwd-group><label>Taxon classification</label><kwd><named-content xmlns:xlink="http://www.w3.org/1999/xlink" content-type="kingdom">Animalia</named-content></kwd><kwd><named-content xmlns:xlink="http://www.w3.org/1999/xlink" content-type="order">Orthoptera</named-content></kwd><kwd><named-content xmlns:xlink="http://www.w3.org/1999/xlink" content-type="family">Acrididae</named-content></kwd></kwd-group><mixed-citation publication-type="journal"><person-group><name><surname>Massa</surname><given-names>Bruno</given-names></name></person-group><article-title>New and interesting <tp:taxon-name><tp:taxon-name-part taxon-name-part-type="order">Orthoptera</tp:taxon-name-part></tp:taxon-name> from the Arabian Peninsula and Socotra</article-title><source>Zookeys</source><day>8</day><month>6</month><year>2017</year><volume>2017</volume><issue>679</issue><fpage>37</fpage><lpage>46</lpage><pub-id pub-id-type="doi">10.3897/zookeys.679.11967</pub-id></mixed-citation></tp:treatment-meta><tp:nomenclature><tp:taxon-name>
              <tp:taxon-name-part taxon-name-part-type="genus" reg="Sphodromerus">Sphodromerus</tp:taxon-name-part>
              <tp:taxon-name-part taxon-name-part-type="species" reg="carapezzanus">carapezzanus</tp:taxon-name-part>
              <object-id xmlns:xlink="http://www.w3.org/1999/xlink" content-type="zoobank" xlink:type="simple">http://zoobank.org/05EA1E6D-7E89-475A-BEFF-B8FA0AD9DF28</object-id>
            </tp:taxon-name><tp:taxon-status xmlns:xlink="http://www.w3.org/1999/xlink" xlink:type="simple">sp. n.</tp:taxon-status><xref ref-type="fig" rid="F3">Figs 7–12</xref><xref ref-type="fig" rid="F4">, 13–17</xref><!--PageBreak--></tp:nomenclature><tp:treatment-sec sec-type="material" id="SECID0EDFAE"><title>Material examined.</title><p>Oman, Dhofar, Wadi Ayun (680 m) <named-content xmlns:xlink="http://www.w3.org/1999/xlink" content-type="dwc:verbatimCoordinates" xlink:type="simple"><named-content content-type="geo-json" specific-use="{&#34;type&#34;:&#34;Point&#34;,&#34;coordinates&#34;:[53.887858,17.248158]}" id="NCID0EMFAE" xlink:type="simple">17°14'53.37"N, 53°53'16.29"E</named-content></named-content>, 18.XI.2016, A. Carapezza (1♂ holotype, 1♀ paratype) (<abbrev xmlns:xlink="http://www.w3.org/1999/xlink" content-type="institution" xlink:title="Collection Bruno Massa, University of Palermo" id="ABBRID0ERFAE" xlink:type="simple">BMPC</abbrev>); (1♀ paratype) (<named-content xmlns:xlink="http://www.w3.org/1999/xlink" content-type="dwc:institutional_code" xlink:type="simple">MSNG</named-content>).</p></tp:treatment-sec><tp:treatment-sec sec-type="diagnosis" id="SECID0E2FAE"><title>Diagnosis.</title><p>
              <italic><tp:taxon-name><tp:taxon-name-part taxon-name-part-type="genus" reg="Sphodromerus">Sphodromerus</tp:taxon-name-part> <tp:taxon-name-part taxon-name-part-type="species" reg="carapezzanus">carapezzanus</tp:taxon-name-part></tp:taxon-name></italic> is very peculiar for its color, brown with tegmina venation being dark and cream spotted. Hind femora with a white base and red outer carinulae, lower genicular lobe white, with the upper part brown, inner face of femora black-reddish, inner tibiae red, outer face of tibiae whitish, spines are black tipped. Carinae of pronotum are distinct in prozona, well visible in metazona.</p><!--PageBreak--></tp:treatment-sec><tp:treatment-sec sec-type="description" id="SECID0ENGAE"><title>Description.</title><p>Male (Figs <xref ref-type="fig" rid="F3">7</xref>, <xref ref-type="fig" rid="F3">9</xref>, <xref ref-type="fig" rid="F3">11</xref>, <xref ref-type="fig" rid="F4">13</xref>, <xref ref-type="fig" rid="F4">14</xref>, <xref ref-type="fig" rid="F4">16</xref>, <xref ref-type="fig" rid="F4">17</xref>). Integument finely rugose. Head hypognathous, frontal ridge flat, punctate with margins diverging gradually. Fastigium of vertex depressed longitudinally, narrow, concave, without median carina, margins evident. Frons vertical, slightly convex. Frontal ridge narrow, flat, with a small depression under ocellus. Eyes oval, longer than subocular groove. Antennae filiform, 24 segmented, barely longer than the head and pronotum together (Fig. <xref ref-type="fig" rid="F3">7</xref>). Pronotum robust, slightly tectiform, lateral carinae distinct, less in metazona, median carina distinct along its entire length, slightly raised, intersected by anterior and posterior sulci (Figs <xref ref-type="fig" rid="F3">7</xref>, <xref ref-type="fig" rid="F3">9</xref>, <xref ref-type="fig" rid="F3">11</xref>). The posterior margin of pronotum obtuse, anterior rounded (Fig. <xref ref-type="fig" rid="F3">11</xref>), lateral lobes of pronotum with large dots. Prosternal process subconical, with obtuse apex. Hind femora 2.8 times longer than wide, its maximum width behind the middle (Figs <xref ref-type="fig" rid="F3">7</xref>, <xref ref-type="fig" rid="F4">13</xref>). Tegmina abbreviated, as long as 2/3 of the abdomen, but shorter than the hind knee (Figs <xref ref-type="fig" rid="F3">7</xref>, <xref ref-type="fig" rid="F4">13</xref>). Mesosternal space is 2 times longer than high. Epiproct elongate, with converging lateral margins, margins basally enlarged (Fig. <xref ref-type="fig" rid="F4">16</xref>), dorsal surface with three longitudinal furrows. Cerci incurved and stout, which is typical of the genus, they are flat with parallel margins, slightly curved and apically divided into two lobes (Figs <xref ref-type="fig" rid="F4">13</xref>, <xref ref-type="fig" rid="F4">14</xref>). Subgenital plate conical. Epiphallus broad, ventro-lateral angles projecting, anchorae short, but evident, lophi absent (Fig. <xref ref-type="fig" rid="F4">17</xref>), ectophallus with a large sclerite, aedeagus with a slender tip (Fig. <xref ref-type="fig" rid="F4">17</xref>). Hairs sparse in the body, mainly on the legs.</p><p>Female (Figs <xref ref-type="fig" rid="F3">8</xref>, <xref ref-type="fig" rid="F3">10</xref>, <xref ref-type="fig" rid="F3">12</xref>, <xref ref-type="fig" rid="F4">15</xref>). Characters are similar to those of the male, but it is of larger size (see Measurements below), cerci conical, valves of ovipositor short, robust, black-tipped with curved apices (Figs <xref ref-type="fig" rid="F3">8</xref>, <xref ref-type="fig" rid="F4">15</xref>).</p></tp:treatment-sec><tp:treatment-sec sec-type="Affinities" id="SECID0EBKAE"><title>Affinities.</title><p>The species is assigned to the <tp:taxon-name><tp:taxon-name-part taxon-name-part-type="subfamily">Calliptaminae</tp:taxon-name-part></tp:taxon-name> genus <italic><tp:taxon-name><tp:taxon-name-part taxon-name-part-type="genus" reg="Sphodromerus">Sphodromerus</tp:taxon-name-part></tp:taxon-name></italic> Stål, 1873, based on modified male cerci with a single apical tooth and robust femora. The majority of species are described on the basis of their coloration, which seems to be unreliable in similar genera (e.g. <italic><tp:taxon-name><tp:taxon-name-part taxon-name-part-type="genus" reg="Calliptamus">Calliptamus</tp:taxon-name-part></tp:taxon-name></italic> Serville, 1831) (<xref ref-type="bibr" rid="B13">Uvarov 1922</xref>). Three <italic><tp:taxon-name><tp:taxon-name-part taxon-name-part-type="genus" reg="Sphodromerus">Sphodromerus</tp:taxon-name-part></tp:taxon-name></italic> species from the Arabian Peninsula are known to date: (1) <italic><tp:taxon-name><tp:taxon-name-part taxon-name-part-type="genus" reg="Sphodromerus">S.</tp:taxon-name-part> <tp:taxon-name-part taxon-name-part-type="species" reg="pantherinus">pantherinus</tp:taxon-name-part></tp:taxon-name></italic> Krauss, 1902 from Saudi Arabia, (2) <italic><tp:taxon-name><tp:taxon-name-part taxon-name-part-type="genus" reg="Sphodromerus">S.</tp:taxon-name-part> <tp:taxon-name-part taxon-name-part-type="species" reg="serapis">serapis</tp:taxon-name-part></tp:taxon-name></italic> (Serville, 1838) = <italic><tp:taxon-name><tp:taxon-name-part taxon-name-part-type="genus" reg="Sphodromerus">S.</tp:taxon-name-part> <tp:taxon-name-part taxon-name-part-type="species" reg="scriptipennis">scriptipennis</tp:taxon-name-part></tp:taxon-name></italic> (Walker, 1870) from Arabian Peninsula, and (3) <italic><tp:taxon-name><tp:taxon-name-part taxon-name-part-type="genus" reg="Sphodromerus">S.</tp:taxon-name-part> <tp:taxon-name-part taxon-name-part-type="species" reg="rathjensi">rathjensi</tp:taxon-name-part></tp:taxon-name></italic> Uvarov, 1936 from Yemen, represented by two subspecies, the nominotypical and <italic><tp:taxon-name><tp:taxon-name-part taxon-name-part-type="genus" reg="Sphodromerus">S.</tp:taxon-name-part> <tp:taxon-name-part taxon-name-part-type="species" reg="rathjensi">r.</tp:taxon-name-part> <tp:taxon-name-part taxon-name-part-type="subspecies" reg="montanus">montanus</tp:taxon-name-part></tp:taxon-name></italic> Uvarov, 1943. <italic><tp:taxon-name><tp:taxon-name-part taxon-name-part-type="genus" reg="Sphodromerus">S.</tp:taxon-name-part> <tp:taxon-name-part taxon-name-part-type="species" reg="pantherinus">pantherinus</tp:taxon-name-part></tp:taxon-name></italic> is similar to <italic><tp:taxon-name><tp:taxon-name-part taxon-name-part-type="genus" reg="Sphodromerus">S.</tp:taxon-name-part> <tp:taxon-name-part taxon-name-part-type="species" reg="serapis">serapis</tp:taxon-name-part></tp:taxon-name></italic> from Sinai (Egypt), with tegmina reaching abdominal apex, head and pronotum with blackish spots, inner face of hind femora red, inner hind tibiae red, with inner spines red, outer whitish. <italic><tp:taxon-name><tp:taxon-name-part taxon-name-part-type="genus" reg="Sphodromerus">S.</tp:taxon-name-part> <tp:taxon-name-part taxon-name-part-type="species" reg="scriptipennis">scriptipennis</tp:taxon-name-part></tp:taxon-name></italic> (= <italic><tp:taxon-name><tp:taxon-name-part taxon-name-part-type="genus" reg="Sphodromerus">S.</tp:taxon-name-part> <tp:taxon-name-part taxon-name-part-type="species" reg="serapis">serapis</tp:taxon-name-part></tp:taxon-name></italic>) has tegmina as long as abdomen, hind tibiae yellowish, inner face reddish, with red spines black tipped. <italic><tp:taxon-name><tp:taxon-name-part taxon-name-part-type="genus" reg="Sphodromerus">S.</tp:taxon-name-part> <tp:taxon-name-part taxon-name-part-type="species" reg="rathjensi">r.</tp:taxon-name-part> <tp:taxon-name-part taxon-name-part-type="subspecies" reg="rathjensi">rathjensi</tp:taxon-name-part></tp:taxon-name></italic> has hind tibiae and inner face of hind femora blackish-purple, while <italic><tp:taxon-name><tp:taxon-name-part taxon-name-part-type="genus" reg="Sphodromerus">S.</tp:taxon-name-part> <tp:taxon-name-part taxon-name-part-type="species" reg="rathjensi">r.</tp:taxon-name-part> <tp:taxon-name-part taxon-name-part-type="subspecies" reg="montanus">montanus</tp:taxon-name-part></tp:taxon-name></italic> has these parts pale yellow (see also <xref ref-type="bibr" rid="B5">Ingrisch 1999</xref>).</p></tp:treatment-sec><tp:treatment-sec sec-type="description" id="SECID0EOPAE"><title>Measurements</title><p>(in mm). Male. Body length: 23.6; length of pronotum: 4.8; height of pronotum: 5.3; length of tegmina: 11.4; length of hind femur: 12.8; height of hind femur: 4.5. Female. Body length: 28.7–31.9; length of pronotum: 8.3–8.6; height of pronotum: 7.7–8.3; length of tegmina: 16.8–17.9; length of hind femur: 18.6–18.8; height of hind femur: 6.4–6.7.</p></tp:treatment-sec><tp:treatment-sec sec-type="etymology" id="SECID0ETPAE"><title>Etymology.</title><p>Named for Attilio Carapezza, distinguished Italian heteropterologist, who collected most of the <tp:taxon-name><tp:taxon-name-part taxon-name-part-type="order">Orthoptera</tp:taxon-name-part></tp:taxon-name> here reported in Oman.</p><!--PageBreak--><!--PageBreak--><!--PageBreak--></tp:treatment-sec><tp:treatment-sec sec-type="habitat" id="SECID0EBQAE"><title>Habitat.</title><p>Wadi Ayun (Arab = Valley of sources) is a very isolated narrow strip of green in an otherwise parched region; at the bottom there are deep pools of flowing blue-green water around sedges and grasses. A rocky desert surrounds it for dozens of kilometers (Fig. <xref ref-type="fig" rid="F5">18</xref>). Specimens of <italic><tp:taxon-name><tp:taxon-name-part taxon-name-part-type="genus" reg="Sphodromerus">Sphodromerus</tp:taxon-name-part> <tp:taxon-name-part taxon-name-part-type="species" reg="carapezzanus">carapezzanus</tp:taxon-name-part></tp:taxon-name></italic> sp. n. were collected on the ground ca. 200–300 m away from the water.</p><!--PageBreak--><fig id="F3" position="float" orientation="portrait"><label>Figures 7–12.</label><caption><p>
          <italic><tp:taxon-name><tp:taxon-name-part taxon-name-part-type="genus" reg="Sphodromerus">Sphodromerus</tp:taxon-name-part> <tp:taxon-name-part taxon-name-part-type="species" reg="carapezzanus">carapezzanus</tp:taxon-name-part></tp:taxon-name></italic> sp. n.: <bold>7</bold> habitus of male <bold>8</bold> habitus of female <bold>9</bold> lateral view of head and pronotum of male <bold>10</bold> lateral view of head and pronotum of female <bold>11</bold> dorsal view of head and pronotum of male <bold>12</bold> dorsal view of head and pronotum of female.</p></caption><graphic xmlns:xlink="http://www.w3.org/1999/xlink" xlink:href="zookeys-679-037-g003.jpg" position="float" orientation="portrait" xlink:type="simple" id="oo_139502.jpg"/></fig><fig id="F4" position="float" orientation="portrait"><label>Figures 13–17.</label><caption><p>
          <italic><tp:taxon-name><tp:taxon-name-part taxon-name-part-type="genus" reg="Sphodromerus">Sphodromerus</tp:taxon-name-part> <tp:taxon-name-part taxon-name-part-type="species" reg="carapezzanus">carapezzanus</tp:taxon-name-part></tp:taxon-name></italic> sp. n.: <bold>13</bold> particular of hind femur and last abdominal segments of male <bold>14</bold> left cercus <bold>15</bold> detail of hind femur and last abdominal segments of female <bold>16</bold> dorsal view of last tergites and epiproct of male <bold>17</bold> dorsal view of phallic complex.</p></caption><graphic xmlns:xlink="http://www.w3.org/1999/xlink" xlink:href="zookeys-679-037-g004.jpg" position="float" orientation="portrait" xlink:type="simple" id="oo_139503.jpg"/></fig><fig id="F5" position="float" orientation="portrait"><label>Figure 18.</label><caption><p>The habitat at Wadi Ayun (Dhofar, Oman) where <italic><tp:taxon-name><tp:taxon-name-part taxon-name-part-type="genus" reg="Sphodromerus">Sphodromerus</tp:taxon-name-part> <tp:taxon-name-part taxon-name-part-type="species" reg="carapezzanus">carapezzanus</tp:taxon-name-part></tp:taxon-name></italic> sp. n. was collected (photo by A. Carapezza).</p></caption><graphic xmlns:xlink="http://www.w3.org/1999/xlink" xlink:href="zookeys-679-037-g005.jpg" position="float" orientation="portrait" xlink:type="simple" id="oo_139504.jpg"/></fig></tp:treatment-sec><ref-list><ref id="B13"><mixed-citation xmlns:xlink="http://www.w3.org/1999/xlink" xlink:type="simple">
          <person-group><name name-style="western"><surname>Uvarov</surname><given-names>BP</given-names></name></person-group> (<year>1922</year>) <article-title>Notes on the <tp:taxon-name><tp:taxon-name-part taxon-name-part-type="order">Orthoptera</tp:taxon-name-part></tp:taxon-name> in the British Museum. 2. The group of <tp:taxon-name><tp:taxon-name-part taxon-name-part-type="tribe">Calliptamini</tp:taxon-name-part></tp:taxon-name>.</article-title> <source>Transactions of the Royal Entomological Society of London</source> <volume>48</volume>: <fpage>117</fpage>–<lpage>177</lpage>. <ext-link xlink:type="simple" ext-link-type="doi" xlink:href="10.1111/j.1365-2311.1922.tb02828.x">https://doi.org/10.1111/j.1365-2311.1922.tb02828.x</ext-link></mixed-citation></ref><ref id="B5"><mixed-citation xmlns:xlink="http://www.w3.org/1999/xlink" xlink:type="simple">
          <person-group><name name-style="western"><surname>Ingrisch</surname><given-names>S</given-names></name></person-group> (<year>1999</year>) <article-title>Orthopteroid Insects of Yemen.</article-title> <source>Esperiana</source> <volume>7</volume>: <fpage>349</fpage>–<lpage>376</lpage>.</mixed-citation></ref></ref-list></tp:taxon-treatment>
